# Supplementary material for: UHRF1 deficiency exacerbates intestinal inflammation by epigenetic modulation of NPY1R gene methylation
Source: JCI Insight. 2026 Feb 9;11(3):e190894. doi: 10.1172/jci.insight.190894 (PMC12892884; doi:10.1172/jci.insight.190894)
Supplement: Supporting data values [file jciinsight-11-190894-s020.xlsx]

## Sheet: Fig 1A
	Supporting data values-Fig 1A
	Non-inflamed	Inflamed
	0	2
	0	3
	0	8
	2	0
	3	0
	6	0
	8	0
	8	0
	8	0
	9	0
	9	0
	9	6
	9	0
	9	8
	12	9

## Sheet: Fig1B
	Supporting data values-Fig 1B
	Day 0	Day 3	Day 7
	6	6	3
	6	2	0
	6	1	1
	6	4	2
	4	2	0

## Sheet: Fig1C
	Supporting data values-Fig 1C
	Normal	AIEC
	9	2
	6	0
	6	4
	4	4
	8	1
	6	3
	9	6

## Sheet: Fig 1D
	Supporting data values-Fig 1D
	NCM460					FHC
	Ctrl	DSS	LPS	TNF-α		Ctrl	DSS	LPS	TNF-α
	1.07214	0.595488	0.135561	0.760041		1.07603	0.663689	0.627124	0.670989
	0.972048	0.139359	0.076708	0.735764		0.911285	0.629507	0.75508	0.550442
	0.955809	0.405153	0.447731	0.484195		1.01268	0.870182	0.360936	0.617386

## Sheet: Fig 2A
	Supporting data values-Fig 2A
	NCM460
		shCtrl					shUHRF1#1					shUHRF1#2
	1	0.403229	0.290981	0.224065	0.343403	0.31542	0.323976	0.318956	0.353822	0.343159	0.334978	0.353836	0.374769	0.326013	0.339047	0.33062
	2	0.569996	0.564707	0.596579	0.510895	0.560544	0.391155	0.313032	0.391581	0.284843	0.345153	0.412988	0.479975	0.506181	0.423605	0.441468
	3	0.761644	0.727652	0.628198	0.451704	0.6423	0.446598	0.445542	0.424959	0.423092	0.435048	0.458518	0.429763	0.475533	0.472452	0.456324
	4	1.20519	1.38892	1.243	1.24868	1.04867	0.53307	0.533414	0.52392	0.533057	0.535983	0.566427	0.597664	0.563342	0.481897	0.457618
	5	3.79776	3.92927	3.2819	2.41129	3.35506	1.33787	1.3675	1.38414	1.09695	0.924392	1.50186	1.42132	1.23748	1.09268	0.946602
	FHC
		shCtrl				shUHRF1#1				shUHRF1#2
	1	0.216392	0.199658	0.250313	0.222121	0.293475	0.246078	0.330208	0.231586	0.340482	0.165152	0.322796	0.25729
	2	0.633792	0.904623	0.778884	0.730117	0.41516	0.291912	0.41516	0.374077	0.761064	0.411696	0.316632	0.321152
	3	1.18805	1.33788	1.35322	1.16687	0.633068	0.666275	0.658068	0.654254	0.678182	0.758702	0.668055	0.672568
	4	1.54088	1.51934	1.40136	1.31859	0.810759	0.80855	0.766335	0.660694	0.859028	0.875508	0.855828	0.799141
	5	2.15234	2.65763	2.42698	1.96147	0.881558	1.12356	1.1769	1.00842	1.14467	1.37564	1.1856	1.13864

## Sheet: Fig 2B
	Supporting data values-Fig 2B
	NCM460
		Ctrl					UHRF1					Ctrl+DSS					UHRF1+DSS
	1	0.451144	0.414738	0.399778	0.38622	0.419803	0.469067	0.445323	0.410803	0.376731	0.358922	0.477737	0.442104	0.453657	0.445642	0.452383	0.48975	0.465989	0.468114	0.391285	0.354547
	2	0.565231	0.597404	0.584412	0.568471	0.56507	0.665537	0.66555	0.70684	0.696667	0.638641	0.646644	0.692901	0.652545	0.697637	0.721971	0.69885	0.667404	0.6619	0.677309	0.712552
	3	0.73853	0.641001	0.666464	0.650914	0.655112	1.24727	1.13241	1.28507	1.26059	1.19412	0.722539	0.579533	0.619241	0.637216	0.74107	1.16848	1.25212	1.47328	1.33559	1.2913
	4	0.827222	0.818742	0.875282	0.797942	0.78934	1.84012	1.93023	1.86523	2.09832	2.00197	0.599708	0.510153	0.544098	0.612524	0.587168	1.47414	1.3639	1.43319	1.47629	1.44589
	5	0.991181	1.12113	1.136	1.15384	0.814121	3.12392	3.57012	3.85866	3.87197	3.29218	0.616687	0.726931	0.579212	0.687472	0.559329	2.13436	2.29287	2.18992	2.15269	2.19246
	FHC
		Ctrl					UHRF1					Ctrl+DSS					UHRF1+DSS
	1	0.350038	0.394947	0.394176	0.397959	0.355569	0.322767	0.32821	0.280907	0.278069	0.288248	0.291124	0.324925	0.419024	0.330349	0.341356	0.278723	0.328218	0.327516	0.324636	0.321145
	2	0.375924	0.396829	0.423276	0.433441	0.327897	0.488781	0.534456	0.636294	0.561078	0.437067	0.408914	0.476116	0.500954	0.505531	0.418927	0.433548	0.516885	0.647877	0.548569	0.405891
	3	1.16905	1.19593	1.29279	1.17781	1.10138	1.4538	1.44439	1.36028	1.36678	1.29189	0.543786	0.503939	0.420617	0.545806	0.55565	0.830077	0.730932	0.873387	0.910657	0.910867
	4	1.78584	1.84693	1.5976	1.6185	1.3655	3.21449	1.52486	1.66359	1.78383	2.93008	0.642544	0.591077	0.479158	0.561637	0.558754	0.783027	1.06072	1.12102	1.21629	0.791487
	5	1.98598	1.7831	1.78079	1.58178	1.50074	3.04244	2.65904	1.87161	2.498	2.67597	0.557745	0.482618	0.674194	0.96984	0.671099	1.27051	1.76127	1.53	1.81457	1.59409

## Sheet: Fig 2C
	Supporting data values-Fig 2C
		shCtrl			shUHRF1#1			shUHRF1#2
	Medium	3.7	2.6	3.2	4	4.4	5.4	4.3	4.8	4.8
	DSS	4.7	6.2	7.1	9.6	12.2	15.7	15.9	22	21.4
	Medium	3.2	2.9	3	3.6	3.7	3.8	3.4	4.6	3.9
	DSS	6.5	7.1	6.7	11.2	11.4	11.7	11.2	11.4	10

## Sheet: Fig 2D
	Supporting data values-Fig 2D
		Ctrl			UHRF1
	Medium	7.6	5.9	5.2	3.9	4.9	3.6
	DSS	66	57.2	37.2	13.9	10.2	12.1
	Medium	5.3	6	7.9	4.2	5.4	5.9
	DSS	27.5	21.5	28.9	9.5	9.6	9.8

## Sheet: Fig 2F
	Supporting data values-Fig 2F
	Uhrf1IEC(+/+)	Uhrf1IEC(+/-)	Uhrf1IEC(-/-)
	6	6.4	5
	6.6	6.2	5.1
	6.7	6.3	5.5
	6.8	6.5	5.2

## Sheet: Fig 2I
	Supporting data values-Fig 2I
		Uhrf1IEC(+/+) + DSS			Uhrf1IEC(+/-) + DSS
		Mean	SD	N	Mean	SD	N
	0	100	0	6	100	0	5
	1	98.1332	1.36973	6	99.7803	1.84766	5
	2	100.258	1.57136	6	98.6591	2.56609	5
	3	93.4596	3.62477	6	95.7041	1.01007	5
	4	91.5398	2.27506	6	89.8438	2.8015	5
	5	91.5235	4.33349	6	81.5684	3.63111	5
	6	89.5091	6.60901	6	76.6811	3.38565	5
	7	88.0608	7.74295	6	73.4032	3.40858	4

[truncated: 48 more sheets: Fig 2J, Fig 2K, Fig 2L, Fig 3B, Fig 3C, Fig 3D, Fig 3E, Fig 3F, Fig 3G, Fig 3H, Fig 3J, Fig 4A, Fig 4B, Fig 4C, Fig 4D, Fig 4E, Fig 4F, Fig 4G, Fig 4H, Fig 4I …]
